# Supplementary material for: Longitudinal Changes in Ultrasound-Assessed Femoral Cartilage Thickness in Individuals from 4 to 6 Months Following Anterior Cruciate Ligament Reconstruction
Source: Cartilage. 2021 Aug 12;13(1 Suppl):738S–746S. doi: 10.1177/19476035211038749 (PMC8808943; doi:10.1177/19476035211038749)
Supplement: sj-xlsx-1-car-10.1177_19476035211038749 – for Longitudinal Changes in Ultrasound-Assessed Femoral Cartilage Thickness in Individuals from 4 to 6 Months Following Anterior Cruciate Ligament Reconstruction [file sj-xlsx-1-car-10.1177_19476035211038749.xlsx]

## Sheet: ACLR and Healthy
Subject	Group	Group_RC	mean_thick_medial_4MO_INV_Pre_AVG	mean_intensity_medial_4MO_INV_Pre_AVG	mean_thick_middle_4MO_INV_Pre_AVG	mean_intensity_middle_4MO_INV_Pre_AVG	mean_thick_lateral_4MO_INV_Pre_AVG	mean_intensity_lateral_4MO_INV_Pre_AVG	mean_thick_medial_4MO_Contra_Pre_AVG	mean_intensity_medial_4MO_Contra_Pre_AVG	mean_thick_middle_4MO_Contra_Pre_AVG	mean_intensity_middle_4MO_Contra_Pre_AVG	mean_thick_lateral_4MO_Contra_Pre_AVG	mean_intensity_lateral_4MO_Contra_Pre_AVG	Age	Sex	Height_m	Weight	BMI
S001	4 Month	1	2.51169	47.2932	2.98914	50.2825	2.21553	41.3972	2.27357	44.7181	3.05865	41.2968	2.15449	36.5762	21	F	1.79	85.9	26.8094
S002	4 Month	1	2.30006	57.3873	3.0338	51.5299	2.02555	41.3098	2.06551	54.0986	2.3527	48.6165	2.00477	45.3161	16	F	1.66	59.1	21.4472
S003	4 Month	1	2.00024	48.1183	2.23087	53.014	2.0951	42.7241	1.91579	58.6541	1.84541	47.8748	1.7795	39.1369	17	F	1.68	70	24.8016
S004	4 Month	1	1.70805	51.3218	1.97071	53.1412	1.9494	39.059	1.5587	58.4655	2.49964	46.3636	2.05369	35.6303	17	F	1.555	50.8	21.0089
S005	4 Month	1	1.36379	60.0066	2.16635	46.6112	1.59995	35.0528	1.70339	56.876	2.60502	46.3975	1.81037	39.2195	22	F	1.7	94.7	32.7682
S006	4 Month	1	3.35883	55.5815	2.82805	60.6485	2.43156	43.05	2.73732	59.6618	2.65707	60.9618	2.44054	41.1077	21	M	1.895	101.9	28.3763
S007	4 Month	1	1.91305	43.4336	2.05179	47.6091	1.59312	40.7116	1.92352	47.2734	1.98293	44.9489	1.42916	37.8094	31	F	1.555	50.4	20.8435
S008	4 Month	1	1.26915	54.701	2.64018	52.582	1.78856	49.8844	1.52895	58.8851	2.13616	52.8455	1.67735	46.1098	17	F	1.69	65.6	22.9684
S009	4 Month	1	0.770819	48.3709	1.82754	40.502	1.6939	34.8415	1.56336	39.1951	2.5714	33.6779	2.36624	31.5488	17	F	1.635	50.7	18.9659
S010	4 Month	1	1.68663	58.9041	1.75325	51.0033	1.7528	36.2619	1.75559	56.6592	2.50008	46.2888	2.15522	38.5792	33	F	1.79	92.2	28.7756
S011	4 Month	1	2.34845	57.0227	1.91655	57.5032	2.60902	51.0152	1.93875	56.9945	1.78589	56.4954	1.70672	50.5398	19	M	1.825	121.3	36.4196
S012	4 Month	1	2.25526	54.1731	2.86074	50.8932	1.95093	37.0869	2.66348	55.3995	3.2068	53.4731	2.61007	44.8303	24	M	1.86	134.5	38.8773
S013	4 Month	1	2.30211	63.7948	3.08395	50.2505	2.02161	43.5496	1.8699	67.4599	2.81012	60.2744	2.47121	47.2115	25	M	1.755	122	39.6101
S014	4 Month	1	1.5347	54.0128	2.97279	41.7761	2.22418	34.5411	1.68772	58.3043	2.84008	49.8394	2.32935	43.5798	17	F	1.695	65.7	22.8679
S015	4 Month	1	1.87311	46.2551	1.97837	42.2518	1.84858	36.787	1.68279	48.2308	1.89906	49.5206	1.76129	37.8605	33	M	1.75	84.6	27.6245
S016	4 Month	1	1.83735	46.6136	3.46296	46.3159	2.1335	41.5944	1.77919	54.1119	2.38408	48.4666	1.97376	39.1099	17	M	1.77	73.6	23.4926
S017	4 Month	1	2.12084	48.4438	2.52282	40.3603	2.01711	43.916	2.21359	44.9387	2.32179	34.4828	1.9094	40.0529	25	M	1.645	57.5	21.2489
S018	4 Month	1	2.74811	50.4774	3.01758	36.9764	2.47886	34.8356	2.68224	50.6217	3.58873	48.9713	2.48386	42.9134	16	M	1.82	78.4	23.6686
S019	4 Month	1	2.75361	42.2081	3.09205	35.3488	2.46421	34.7425	2.55645	48.1014	3.06078	36.2599	2.35442	31.3877	16	M	1.695	64.8	22.5546
S020	4 Month	1	2.07549	47.5489	2.24342	40.996	2.02816	37.9037	2.18773	48.0186	2.72607	46.3097	2.09583	41.8776	17	M	1.83	83.4	24.9037
S001	6 Month	2	2.48009	48.1305	3.19956	50.391	2.23898	40.7539	2.32488	48.7871	3.00073	43.6835	2.24685	39.8535	21	F	1.795	89.5	27.7776
S002	6 Month	2	2.1168	56.9288	2.27992	55.5447	1.78993	41.183	2.01335	55.0691	2.38507	50.5986	1.96601	42.3505	16	F	1.66	58.7	21.3021
S003	6 Month	2	2.18527	48.3256	2.24499	49.7364	1.8997	40.2262	2.3715	50.6467	1.91275	52.2864	1.70815	38.0005	17	F	1.67	68.6	24.5975
S004	6 Month	2	1.69071	49.5794	2.25865	50.6531	2.06859	38.2333	1.67539	55.9131	2.65634	47.7761	2.14621	38.0744	17	F	1.57	50.6	20.5282
S005	6 Month	2	1.50614	53.7033	2.22719	40.302	1.57281	33.5327	1.88763	52.9008	3.03325	45.175	1.84982	37.4823	22	F	1.7	90.5	31.3149
S006	6 Month	2	3.04946	54.446	2.881	58.1834	2.40623	43.3283	2.65515	54.5637	2.70132	53.4511	2.48284	36.0345	21	M	1.89	100.9	28.2467
S007	6 Month	2	1.96299	46.4557	2.19788	41.9155	1.4562	38.2657	1.99146	45.4592	2.155	43.765	1.49784	38.3884	31	F	1.555	51.5	21.2984
S008	6 Month	2	2.95852	60.8919	5.00315	54.8165	2.72543	49.445	1.51026	57.6526	2.11542	52.0933	1.57101	45.4719	17	F	1.67	66.7	23.9162
S009	6 Month	2	0.677062	46.5772	1.82708	40.0804	1.7659	35.0317	1.49856	41.1121	2.61474	30.7872	2.24179	33.7004	17	F	1.635	51.3	19.1903
S010	6 Month	2	2.05161	58.7546	1.86376	49.0158	2.04544	40.0242	1.81694	51.9079	2.52426	43.5389	2.11847	35.9508	33	F	1.75	90.5	29.551
S011	6 Month	2	2.34228	59.8725	1.76181	59.7819	2.459	52.0062	1.85604	58.7138	1.75016	56.7932	1.65692	52.3257	19	M	1.825	125.9	37.8007
S012	6 Month	2	2.3362	51.2557	2.65487	47.857	2.48618	36.694	2.68235	56.3331	3.20141	51.2262	2.62853	45.8275	24	M	1.855	135.7	39.4359
S013	6 Month	2	2.1774	60.9999	2.94471	53.6368	2.08668	46.6072	1.72634	69.2664	2.73943	62.4933	2.3985	50.4049	25	M	1.76	124.1	40.0633
S014	6 Month	2	1.48848	50.4973	2.90824	36.2277	2.22556	35.4586	1.84396	54.4198	2.52011	51.6125	2.18649	40.3153	17	F	1.7	65.3	22.5952
S015	6 Month	2	1.90009	46.9029	1.94767	41.581	1.88021	37.7919	1.78955	46.634	1.84839	52.8904	1.82996	42.2086	33	M	1.755	85.2	27.6621
S016	6 Month	2	2.06003	46.9044	3.75163	45.2992	2.23789	40.767	1.71695	54.1625	2.26542	44.0573	2.02609	38.4351	17	M	1.77	75.7	24.1629
S017	6 Month	2	2.10243	45.3963	1.92862	39.6028	1.86968	43.5835	2.3437	44.9568	2.32858	33.9921	1.92194	37.1495	25	M	1.62	56.5	21.5287
S018	6 Month	2	2.65791	50.2733	3.02971	42.2691	2.41059	38.2314	2.37626	47.1323	3.34015	43.7005	2.55343	36.5106	16	M	1.82	78.6	23.729
S019	6 Month	2	2.93125	42.4309	3.02298	35.8197	2.67703	32.1278	2.55992	47.8923	2.85075	38.5171	2.30411	32.7615	16	M	1.69	64.1	22.4432
S020	6 Month	2	1.94293	42.5248	2.18632	37.6243	2.0455	35.0984	2.2762	47.2147	2.44155	45.7615	2.07145	45.4678	17	M	1.83	83.6	24.9634
S012	Control	3	2.59944	47.2266	4.17702	42.0626	2.31633	43.0141	2.59944	47.2266	4.17702	42.0626	2.31633	43.0141	27	M	1.825	68.3	20.5067
S013	Control	3	2.55533	52.26	2.67094	48.406	2.22448	39.4584	2.55533	52.26	2.67094	48.406	2.22448	39.4584	28	M	1.765	70.4	22.5987
S014	Control	3	2.13055	46.2685	2.92014	49.8779	2.45979	43.6038	2.13055	46.2685	2.92014	49.8779	2.45979	43.6038	21	M	1.725	79.2	26.6163
S015	Control	3	3.38163	39.2076	3.95045	46.443	2.48314	44.0405	3.38163	39.2076	3.95045	46.443	2.48314	44.0405	28	M	1.75	66.2	21.6163
S016	Control	3	1.79678	47.0739	2.61955	38.421	2.35738	34.0951	1.79678	47.0739	2.61955	38.421	2.35738	34.0951	21	M	1.785	69.7	21.8754
S017	Control	3	2.04109	47.8086	2.2304	53.8403	1.67141	47.8282	2.04109	47.8086	2.2304	53.8403	1.67141	47.8282	28	F	1.635	50.7	18.9659
S018	Control	3	1.76864	53.0518	2.04572	53.839	1.73866	43.7649	1.76864	53.0518	2.04572	53.839	1.73866	43.7649	21	F	1.64	56.3	20.9325
S019	Control	3	1.88113	61.227	1.88277	53.1065	1.85055	43.6702	1.88113	61.227	1.88277	53.1065	1.85055	43.6702	22	F	1.63	88.9	33.46
S020	Control	3	1.75009	50.7526	2.27922	48.8996	2.04116	41.5254	1.75009	50.7526	2.27922	48.8996	2.04116	41.5254	23	M	1.765	93.5	30.0139
S021	Control	3	2.00118	52.6856	2.14104	42.8214	1.70662	40.5317	2.00118	52.6856	2.14104	42.8214	1.70662	40.5317	20	F	1.62	51.6	19.6616
S022	Control	3	1.6465	63.1549	2.50316	64.5329	1.85463	50.2685	1.6465	63.1549	2.50316	64.5329	1.85463	50.2685	24	F	1.635	59.3	22.1829
S024	Control	3	1.72748	47.1801	1.96174	48.2638	1.57147	48.9261	1.72748	47.1801	1.96174	48.2638	1.57147	48.9261	18	F	1.6	52	20.3125
S025	Control	3	2.21947	51.9487	3.11973	49.0241	2.96515	32.9448	2.21947	51.9487	3.11973	49.0241	2.96515	32.9448	18	M	1.76	64.4	20.7903
S026	Control	3	1.87069	57.2231	1.95078	60.7304	1.74491	46.2022	1.87069	57.2231	1.95078	60.7304	1.74491	46.2022	21	F	1.62	53.6	20.4237
S027	Control	3	2.06597	48.1667	2.0601	49.2731	1.86252	44.2965	2.06597	48.1667	2.0601	49.2731	1.86252	44.2965	21	M	1.745	74.8	24.5647
S028	Control	3	1.79831	58.3979	1.68892	63.6085	1.73898	42.2276	1.79831	58.3979	1.68892	63.6085	1.73898	42.2276	24	F	1.585	76.3	30.3715
S029	Control	3	2.08193	53.9184	2.74281	62.6723	2.2868	49.7059	2.08193	53.9184	2.74281	62.6723	2.2868	49.7059	27	F	1.775	81.8	25.9631
S030	Control	3	2.3831	51.8882	3.55454	49.9198	2.27247	38.4698	2.3831	51.8882	3.55454	49.9198	2.27247	38.4698	21	M	1.64	86.6	32.1981
S031	Control	3	1.92965	60.7885	2.24768	46.6839	1.66628	38.6092	1.92965	60.7885	2.24768	46.6839	1.66628	38.6092	16	F	1.68	67.9	24.0575
S032	Control	3	2.67596	52.5153	3.11345	59.791	2.63471	43.3391	2.67596	52.5153	3.11345	59.791	2.63471	43.3391	16	M	1.89	90.3	25.2792
S033	Control	3	2.34376	51.9109	2.31202	45.7344	1.75528	36.7001	2.34376	51.9109	2.31202	45.7344	1.75528	36.7001	20	F	1.6	59.8	23.3594
S034	Control	3	2.39409	58.8018	2.72107	46.4891	1.93041	40.8132	2.39409	58.8018	2.72107	46.4891	1.93041	40.8132	23	F	1.6	74.5	29.1016
S035	Control	3	1.87955	46.5544	2.1805	39.4768	1.57775	37.4866	1.87955	46.5544	2.1805	39.4768	1.57775	37.4866	22	F	1.665	63.4	22.8697
S036	Control	3	2.36058	61.7107	2.88611	49.1883	2.2808	44.3318	2.36058	61.7107	2.88611	49.1883	2.2808	44.3318	20	M	1.81	98.8	30.1578
S037	Control	3	2.10374	47.3357	2.0337	38.5211	1.7076	35.1728	2.10374	47.3357	2.0337	38.5211	1.7076	35.1728	17	F	1.68	66.4	23.5261
S038	Control	3	2.72152	53.0236	2.88209	50.3227	2.40805	38.924	2.72152	53.0236	2.88209	50.3227	2.40805	38.924	22	F	1.64	70.4	26.1749
S039	Control	3	2.53058	56.2781	3.2497	51.1954	2.43115	37.9791	2.53058	56.2781	3.2497	51.1954	2.43115	37.9791	26	M	1.785	98.3	30.8516
S040	Control	3	2.10177	57.8228	2.26793	46.3554	1.88555	37.8294	2.10177	57.8228	2.26793	46.3554	1.88555	37.8294	16	F	1.505	50.8	22.428
S041	Control	3	2.24504	53.271	2.57805	44.6614	1.93166	39.6891	2.24504	53.271	2.57805	44.6614	1.93166	39.6891	26	M	1.775	75.9	24.0905
S042	Control	3	1.89072	59.618	2.02329	52.6714	1.93098	39.6317	1.89072	59.618	2.02329	52.6714	1.93098	39.6317	16	F	1.615	64.3	24.6528

## Sheet: ACLR_Healthy-IND
Subject	mean_thick_medial_4MO_INV_Pre_AVG	mean_intensity_medial_4MO_INV_Pre_AVG	mean_thick_middle_4MO_INV_Pre_AVG	mean_intensity_middle_4MO_INV_Pre_AVG	mean_thick_lateral_4MO_INV_Pre_AVG	mean_intensity_lateral_4MO_INV_Pre_AVG	mean_thick_medial_4MO_Contra_Pre_AVG	mean_intensity_medial_4MO_Contra_Pre_AVG	mean_thick_middle_4MO_Contra_Pre_AVG	mean_intensity_middle_4MO_Contra_Pre_AVG	mean_thick_lateral_4MO_Contra_Pre_AVG	mean_intensity_lateral_4MO_Contra_Pre_AVG	Group_RC	mean_thick_medial_6MO_INV_Pre_AVG	mean_intensity_medial_6MO_INV_Pre_AVG	mean_thick_middle_6MO_INV_Pre_AVG	mean_intensity_middle_6MO_INV_Pre_AVG	mean_thick_lateral_6MO_INV_Pre_AVG	mean_intensity_lateral_6MO_INV_Pre_AVG	mean_thick_medial_6MO_Contra_Pre_AVG	mean_intensity_medial_6MO_Contra_Pre_AVG	mean_thick_middle_6MO_Contra_Pre_AVG	mean_intensity_middle_6MO_Contra_Pre_AVG	mean_thick_lateral_6MO_Contra_Pre_AVG	mean_intensity_lateral_6MO_Contra_Pre_AVG	Age	Sex	Height_V1	Height_V2	Weight_V1	Weight_V2	BMI_V1	BMI_V2
S001	2.51169	47.2932	2.98914	50.2825	2.21553	41.3972	2.27357	44.7181	3.05865	41.2968	2.15449	36.5762	1	2.48009	48.1305	3.19956	50.391	2.23898	40.7539	2.32488	48.7871	3.00073	43.6835	2.24685	39.8535	21	F	179	179.5	85.9	89.5	26.8094	27.7776
S002	2.30006	57.3873	3.0338	51.5299	2.02555	41.3098	2.06551	54.0986	2.3527	48.6165	2.00477	45.3161	1	2.1168	56.9288	2.27992	55.5447	1.78993	41.183	2.01335	55.0691	2.38507	50.5986	1.96601	42.3505	16	F	166	166	59.1	58.7	21.4472	21.3021
S003	2.00024	48.1183	2.23087	53.014	2.0951	42.7241	1.91579	58.6541	1.84541	47.8748	1.7795	39.1369	1	2.18527	48.3256	2.24499	49.7364	1.8997	40.2262	2.3715	50.6467	1.91275	52.2864	1.70815	38.0005	17	F	168	167	70	68.6	24.8016	24.5975
S004	1.70805	51.3218	1.97071	53.1412	1.9494	39.059	1.5587	58.4655	2.49964	46.3636	2.05369	35.6303	1	1.69071	49.5794	2.25865	50.6531	2.06859	38.2333	1.67539	55.9131	2.65634	47.7761	2.14621	38.0744	17	F	155.5	157	50.8	50.6	21.0089	20.5282
S005	1.36379	60.0066	2.16635	46.6112	1.59995	35.0528	1.70339	56.876	2.60502	46.3975	1.81037	39.2195	1	1.50614	53.7033	2.22719	40.302	1.57281	33.5327	1.88763	52.9008	3.03325	45.175	1.84982	37.4823	22	F	170	170	94.7	90.5	32.7682	31.3149
S006	3.35883	55.5815	2.82805	60.6485	2.43156	43.05	2.73732	59.6618	2.65707	60.9618	2.44054	41.1077	1	3.04946	54.446	2.881	58.1834	2.40623	43.3283	2.65515	54.5637	2.70132	53.4511	2.48284	36.0345	21	M	189.5	189	101.9	100.9	28.3763	28.2467
S007	1.91305	43.4336	2.05179	47.6091	1.59312	40.7116	1.92352	47.2734	1.98293	44.9489	1.42916	37.8094	1	1.96299	46.4557	2.19788	41.9155	1.4562	38.2657	1.99146	45.4592	2.155	43.765	1.49784	38.3884	31	F	155.5	155.5	50.4	51.5	20.8435	21.2984
S008	1.26915	54.701	2.64018	52.582	1.78856	49.8844	1.52895	58.8851	2.13616	52.8455	1.67735	46.1098	1	2.95852	60.8919	5.00315	54.8165	2.72543	49.445	1.51026	57.6526	2.11542	52.0933	1.57101	45.4719	17	F	169	167	65.6	66.7	22.9684	23.9162
S009	0.770819	48.3709	1.82754	40.502	1.6939	34.8415	1.56336	39.1951	2.5714	33.6779	2.36624	31.5488	1	0.677062	46.5772	1.82708	40.0804	1.7659	35.0317	1.49856	41.1121	2.61474	30.7872	2.24179	33.7004	17	F	163.5	163.5	50.7	51.3	18.9659	19.1903
S010	1.68663	58.9041	1.75325	51.0033	1.7528	36.2619	1.75559	56.6592	2.50008	46.2888	2.15522	38.5792	1	2.05161	58.7546	1.86376	49.0158	2.04544	40.0242	1.81694	51.9079	2.52426	43.5389	2.11847	35.9508	33	F	179	175	92.2	90.5	28.7756	29.551
S011	2.34845	57.0227	1.91655	57.5032	2.60902	51.0152	1.93875	56.9945	1.78589	56.4954	1.70672	50.5398	1	2.34228	59.8725	1.76181	59.7819	2.459	52.0062	1.85604	58.7138	1.75016	56.7932	1.65692	52.3257	19	M	182.5	182.5	121.3	125.9	36.4196	37.8007
S012	2.25526	54.1731	2.86074	50.8932	1.95093	37.0869	2.66348	55.3995	3.2068	53.4731	2.61007	44.8303	1	2.3362	51.2557	2.65487	47.857	2.48618	36.694	2.68235	56.3331	3.20141	51.2262	2.62853	45.8275	24	M	186	185.5	134.5	135.7	38.8773	39.4359
S013	2.30211	63.7948	3.08395	50.2505	2.02161	43.5496	1.8699	67.4599	2.81012	60.2744	2.47121	47.2115	1	2.1774	60.9999	2.94471	53.6368	2.08668	46.6072	1.72634	69.2664	2.73943	62.4933	2.3985	50.4049	25	M	175.5	176	122	124.1	39.6101	40.0633
S014	1.5347	54.0128	2.97279	41.7761	2.22418	34.5411	1.68772	58.3043	2.84008	49.8394	2.32935	43.5798	1	1.48848	50.4973	2.90824	36.2277	2.22556	35.4586	1.84396	54.4198	2.52011	51.6125	2.18649	40.3153	17	F	169.5	170	65.7	65.3	22.8679	22.5952
S015	1.87311	46.2551	1.97837	42.2518	1.84858	36.787	1.68279	48.2308	1.89906	49.5206	1.76129	37.8605	1	1.90009	46.9029	1.94767	41.581	1.88021	37.7919	1.78955	46.634	1.84839	52.8904	1.82996	42.2086	33	M	175	175.5	84.6	85.2	27.6245	27.6621
S016	1.83735	46.6136	3.46296	46.3159	2.1335	41.5944	1.77919	54.1119	2.38408	48.4666	1.97376	39.1099	1	2.06003	46.9044	3.75163	45.2992	2.23789	40.767	1.71695	54.1625	2.26542	44.0573	2.02609	38.4351	17	M	177	177	73.6	75.7	23.4926	24.1629
S017	2.12084	48.4438	2.52282	40.3603	2.01711	43.916	2.21359	44.9387	2.32179	34.4828	1.9094	40.0529	1	2.10243	45.3963	1.92862	39.6028	1.86968	43.5835	2.3437	44.9568	2.32858	33.9921	1.92194	37.1495	25	M	164.5	162	57.5	56.5	21.2489	21.5287
S018	2.74811	50.4774	3.01758	36.9764	2.47886	34.8356	2.68224	50.6217	3.58873	48.9713	2.48386	42.9134	1	2.65791	50.2733	3.02971	42.2691	2.41059	38.2314	2.37626	47.1323	3.34015	43.7005	2.55343	36.5106	16	M	182	182	78.4	78.6	23.6686	23.729
S019	2.75361	42.2081	3.09205	35.3488	2.46421	34.7425	2.55645	48.1014	3.06078	36.2599	2.35442	31.3877	1	2.93125	42.4309	3.02298	35.8197	2.67703	32.1278	2.55992	47.8923	2.85075	38.5171	2.30411	32.7615	16	M	169.5	169	64.8	64.1	22.5546	22.4432
S020	2.07549	47.5489	2.24342	40.996	2.02816	37.9037	2.18773	48.0186	2.72607	46.3097	2.09583	41.8776	1	1.94293	42.5248	2.18632	37.6243	2.0455	35.0984	2.2762	47.2147	2.44155	45.7615	2.07145	45.4678	17	M	183	183	83.4	83.6	24.9037	24.9634
S012	2.59944	47.2266	4.17702	42.0626	2.31633	43.0141	2.59944	47.2266	4.17702	42.0626	2.31633	43.0141	2	2.59944	47.2266	4.17702	42.0626	2.31633	43.0141	2.59944	47.2266	4.17702	42.0626	2.31633	43.0141	27	M	-	-	-	-	20.5067	-
S013	2.55533	52.26	2.67094	48.406	2.22448	39.4584	2.55533	52.26	2.67094	48.406	2.22448	39.4584	2	2.55533	52.26	2.67094	48.406	2.22448	39.4584	2.55533	52.26	2.67094	48.406	2.22448	39.4584	28	M	-	-	-	-	22.5987	-
S014	2.13055	46.2685	2.92014	49.8779	2.45979	43.6038	2.13055	46.2685	2.92014	49.8779	2.45979	43.6038	2	2.13055	46.2685	2.92014	49.8779	2.45979	43.6038	2.13055	46.2685	2.92014	49.8779	2.45979	43.6038	21	M	-	-	-	-	26.6163	-
S015	3.38163	39.2076	3.95045	46.443	2.48314	44.0405	3.38163	39.2076	3.95045	46.443	2.48314	44.0405	2	3.38163	39.2076	3.95045	46.443	2.48314	44.0405	3.38163	39.2076	3.95045	46.443	2.48314	44.0405	28	M	-	-	-	-	21.6163	-
S016	1.79678	47.0739	2.61955	38.421	2.35738	34.0951	1.79678	47.0739	2.61955	38.421	2.35738	34.0951	2	1.79678	47.0739	2.61955	38.421	2.35738	34.0951	1.79678	47.0739	2.61955	38.421	2.35738	34.0951	21	M	-	-	-	-	21.8754	-
S017	2.04109	47.8086	2.2304	53.8403	1.67141	47.8282	2.04109	47.8086	2.2304	53.8403	1.67141	47.8282	2	2.04109	47.8086	2.2304	53.8403	1.67141	47.8282	2.04109	47.8086	2.2304	53.8403	1.67141	47.8282	28	F	-	-	-	-	18.9659	-
S018	1.76864	53.0518	2.04572	53.839	1.73866	43.7649	1.76864	53.0518	2.04572	53.839	1.73866	43.7649	2	1.76864	53.0518	2.04572	53.839	1.73866	43.7649	1.76864	53.0518	2.04572	53.839	1.73866	43.7649	21	F	-	-	-	-	20.9325	-
S019	1.88113	61.227	1.88277	53.1065	1.85055	43.6702	1.88113	61.227	1.88277	53.1065	1.85055	43.6702	2	1.88113	61.227	1.88277	53.1065	1.85055	43.6702	1.88113	61.227	1.88277	53.1065	1.85055	43.6702	22	F	-	-	-	-	33.46	-
S020	1.75009	50.7526	2.27922	48.8996	2.04116	41.5254	1.75009	50.7526	2.27922	48.8996	2.04116	41.5254	2	1.75009	50.7526	2.27922	48.8996	2.04116	41.5254	1.75009	50.7526	2.27922	48.8996	2.04116	41.5254	23	M	-	-	-	-	30.0139	-
S021	2.00118	52.6856	2.14104	42.8214	1.70662	40.5317	2.00118	52.6856	2.14104	42.8214	1.70662	40.5317	2	2.00118	52.6856	2.14104	42.8214	1.70662	40.5317	2.00118	52.6856	2.14104	42.8214	1.70662	40.5317	20	F	-	-	-	-	19.6616	-
S022	1.6465	63.1549	2.50316	64.5329	1.85463	50.2685	1.6465	63.1549	2.50316	64.5329	1.85463	50.2685	2	1.6465	63.1549	2.50316	64.5329	1.85463	50.2685	1.6465	63.1549	2.50316	64.5329	1.85463	50.2685	24	F	-	-	-	-	22.1829	-
S024	1.72748	47.1801	1.96174	48.2638	1.57147	48.9261	1.72748	47.1801	1.96174	48.2638	1.57147	48.9261	2	1.72748	47.1801	1.96174	48.2638	1.57147	48.9261	1.72748	47.1801	1.96174	48.2638	1.57147	48.9261	18	F	-	-	-	-	20.3125	-
S025	2.21947	51.9487	3.11973	49.0241	2.96515	32.9448	2.21947	51.9487	3.11973	49.0241	2.96515	32.9448	2	2.21947	51.9487	3.11973	49.0241	2.96515	32.9448	2.21947	51.9487	3.11973	49.0241	2.96515	32.9448	18	M	-	-	-	-	20.7903	-
S026	1.87069	57.2231	1.95078	60.7304	1.74491	46.2022	1.87069	57.2231	1.95078	60.7304	1.74491	46.2022	2	1.87069	57.2231	1.95078	60.7304	1.74491	46.2022	1.87069	57.2231	1.95078	60.7304	1.74491	46.2022	21	F	-	-	-	-	20.4237	-
S027	2.06597	48.1667	2.0601	49.2731	1.86252	44.2965	2.06597	48.1667	2.0601	49.2731	1.86252	44.2965	2	2.06597	48.1667	2.0601	49.2731	1.86252	44.2965	2.06597	48.1667	2.0601	49.2731	1.86252	44.2965	21	M	-	-	-	-	24.5647	-
S028	1.79831	58.3979	1.68892	63.6085	1.73898	42.2276	1.79831	58.3979	1.68892	63.6085	1.73898	42.2276	2	1.79831	58.3979	1.68892	63.6085	1.73898	42.2276	1.79831	58.3979	1.68892	63.6085	1.73898	42.2276	24	F	-	-	-	-	30.3715	-
S029	2.08193	53.9184	2.74281	62.6723	2.2868	49.7059	2.08193	53.9184	2.74281	62.6723	2.2868	49.7059	2	2.08193	53.9184	2.74281	62.6723	2.2868	49.7059	2.08193	53.9184	2.74281	62.6723	2.2868	49.7059	27	F	-	-	-	-	25.9631	-
S030	2.3831	51.8882	3.55454	49.9198	2.27247	38.4698	2.3831	51.8882	3.55454	49.9198	2.27247	38.4698	2	2.3831	51.8882	3.55454	49.9198	2.27247	38.4698	2.3831	51.8882	3.55454	49.9198	2.27247	38.4698	21	M	-	-	-	-	32.1981	-
S031	1.92965	60.7885	2.24768	46.6839	1.66628	38.6092	1.92965	60.7885	2.24768	46.6839	1.66628	38.6092	2	1.92965	60.7885	2.24768	46.6839	1.66628	38.6092	1.92965	60.7885	2.24768	46.6839	1.66628	38.6092	16	F	-	-	-	-	24.0575	-
S032	2.67596	52.5153	3.11345	59.791	2.63471	43.3391	2.67596	52.5153	3.11345	59.791	2.63471	43.3391	2	2.67596	52.5153	3.11345	59.791	2.63471	43.3391	2.67596	52.5153	3.11345	59.791	2.63471	43.3391	16	M	-	-	-	-	25.2792	-
S033	2.34376	51.9109	2.31202	45.7344	1.75528	36.7001	2.34376	51.9109	2.31202	45.7344	1.75528	36.7001	2	2.34376	51.9109	2.31202	45.7344	1.75528	36.7001	2.34376	51.9109	2.31202	45.7344	1.75528	36.7001	20	F	-	-	-	-	23.3594	-
S034	2.39409	58.8018	2.72107	46.4891	1.93041	40.8132	2.39409	58.8018	2.72107	46.4891	1.93041	40.8132	2	2.39409	58.8018	2.72107	46.4891	1.93041	40.8132	2.39409	58.8018	2.72107	46.4891	1.93041	40.8132	23	F	-	-	-	-	29.1016	-
S035	1.87955	46.5544	2.1805	39.4768	1.57775	37.4866	1.87955	46.5544	2.1805	39.4768	1.57775	37.4866	2	1.87955	46.5544	2.1805	39.4768	1.57775	37.4866	1.87955	46.5544	2.1805	39.4768	1.57775	37.4866	22	F	-	-	-	-	22.8697	-
S036	2.36058	61.7107	2.88611	49.1883	2.2808	44.3318	2.36058	61.7107	2.88611	49.1883	2.2808	44.3318	2	2.36058	61.7107	2.88611	49.1883	2.2808	44.3318	2.36058	61.7107	2.88611	49.1883	2.2808	44.3318	20	M	-	-	-	-	30.1578	-
S037	2.10374	47.3357	2.0337	38.5211	1.7076	35.1728	2.10374	47.3357	2.0337	38.5211	1.7076	35.1728	2	2.10374	47.3357	2.0337	38.5211	1.7076	35.1728	2.10374	47.3357	2.0337	38.5211	1.7076	35.1728	17	F	-	-	-	-	23.5261	-
S038	2.72152	53.0236	2.88209	50.3227	2.40805	38.924	2.72152	53.0236	2.88209	50.3227	2.40805	38.924	2	2.72152	53.0236	2.88209	50.3227	2.40805	38.924	2.72152	53.0236	2.88209	50.3227	2.40805	38.924	22	F	-	-	-	-	26.1749	-
S039	2.53058	56.2781	3.2497	51.1954	2.43115	37.9791	2.53058	56.2781	3.2497	51.1954	2.43115	37.9791	2	2.53058	56.2781	3.2497	51.1954	2.43115	37.9791	2.53058	56.2781	3.2497	51.1954	2.43115	37.9791	26	M	-	-	-	-	30.8516	-
S040	2.10177	57.8228	2.26793	46.3554	1.88555	37.8294	2.10177	57.8228	2.26793	46.3554	1.88555	37.8294	2	2.10177	57.8228	2.26793	46.3554	1.88555	37.8294	2.10177	57.8228	2.26793	46.3554	1.88555	37.8294	16	F	-	-	-	-	22.428	-
S041	2.24504	53.271	2.57805	44.6614	1.93166	39.6891	2.24504	53.271	2.57805	44.6614	1.93166	39.6891	2	2.24504	53.271	2.57805	44.6614	1.93166	39.6891	2.24504	53.271	2.57805	44.6614	1.93166	39.6891	26	M	-	-	-	-	24.0905	-
S042	1.89072	59.618	2.02329	52.6714	1.93098	39.6317	1.89072	59.618	2.02329	52.6714	1.93098	39.6317	2	1.89072	59.618	2.02329	52.6714	1.93098	39.6317	1.89072	59.618	2.02329	52.6714	1.93098	39.6317	16	F	-	-	-	-	24.6528	-

## Sheet: Distribution
Subject	Group	Group_RC	mean_thick_medial_4MO_INV_Pre_AVG	mean_intensity_medial_4MO_INV_Pre_AVG	mean_thick_middle_4MO_INV_Pre_AVG	mean_intensity_middle_4MO_INV_Pre_AVG	mean_thick_lateral_4MO_INV_Pre_AVG	mean_intensity_lateral_4MO_INV_Pre_AVG	mean_thick_medial_4MO_Contra_Pre_AVG	mean_intensity_medial_4MO_Contra_Pre_AVG	mean_thick_middle_4MO_Contra_Pre_AVG	mean_intensity_middle_4MO_Contra_Pre_AVG	mean_thick_lateral_4MO_Contra_Pre_AVG	mean_intensity_lateral_4MO_Contra_Pre_AVG	Age	Sex	Sex_ACLR	Height_m	Weight	BMI	mean_thick_medial_6MO_INV_Pre_AVG	mean_intensity_medial_6MO_INV_Pre_AVG	mean_thick_middle_6MO_INV_Pre_AVG	mean_intensity_middle_6MO_INV_Pre_AVG	mean_thick_lateral_6MO_INV_Pre_AVG	mean_intensity_lateral_6MO_INV_Pre_AVG	mean_thick_medial_6MO_Contra_Pre_AVG	mean_intensity_medial_6MO_Contra_Pre_AVG	mean_thick_middle_6MO_Contra_Pre_AVG	mean_intensity_middle_6MO_Contra_Pre_AVG	mean_thick_lateral_6MO_Contra_Pre_AVG	mean_intensity_lateral_6MO_Contra_Pre_AVG	mean_thick_medial_Control_INV_Pre_AVG	mean_intensity_medial_Control_INV_Pre_AVG	mean_thick_middle_Control_INV_Pre_AVG	mean_intensity_middle_Control_INV_Pre_AVG	mean_thick_lateral_Control_INV_Pre_AVG	mean_intensity_lateral_Control_INV_Pre_AVG	mean_thick_medial_Control_Contra_Pre_AVG	mean_intensity_medial_Control_Contra_Pre_AVG	mean_thick_middle_Control_Contra_Pre_AVG	mean_intensity_middle_Control_Contra_Pre_AVG	mean_thick_lateral_Control_Contra_Pre_AVG	mean_intensity_lateral_Control_Contra_Pre_AVG	Sex_controls	Preinjury_Tegner_ACLR	Tegner_controls
S001	4 Month	1	2.51169	47.2932	2.98914	50.2825	2.21553	41.3972	2.27357	44.7181	3.05865	41.2968	2.15449	36.5762	21	F	2	1.79	85.9	26.8094	2.48009	48.1305	3.19956	50.391	2.23898	40.7539	2.32488	48.7871	3.00073	43.6835	2.24685	39.8535	2.59944	47.2266	4.17702	42.0626	2.31633	43.0141	2.59944	47.2266	4.17702	42.0626	2.31633	43.0141	1	9	9
S002	4 Month	1	2.30006	57.3873	3.0338	51.5299	2.02555	41.3098	2.06551	54.0986	2.3527	48.6165	2.00477	45.3161	16	F	2	1.66	59.1	21.4472	2.1168	56.9288	2.27992	55.5447	1.78993	41.183	2.01335	55.0691	2.38507	50.5986	1.96601	42.3505	2.55533	52.26	2.67094	48.406	2.22448	39.4584	2.55533	52.26	2.67094	48.406	2.22448	39.4584	1	10	7
S003	4 Month	1	2.00024	48.1183	2.23087	53.014	2.0951	42.7241	1.91579	58.6541	1.84541	47.8748	1.7795	39.1369	17	F	2	1.68	70	24.8016	2.18527	48.3256	2.24499	49.7364	1.8997	40.2262	2.3715	50.6467	1.91275	52.2864	1.70815	38.0005	2.13055	46.2685	2.92014	49.8779	2.45979	43.6038	2.13055	46.2685	2.92014	49.8779	2.45979	43.6038	1	9	9
S004	4 Month	1	1.70805	51.3218	1.97071	53.1412	1.9494	39.059	1.5587	58.4655	2.49964	46.3636	2.05369	35.6303	17	F	2	1.555	50.8	21.0089	1.69071	49.5794	2.25865	50.6531	2.06859	38.2333	1.67539	55.9131	2.65634	47.7761	2.14621	38.0744	3.38163	39.2076	3.95045	46.443	2.48314	44.0405	3.38163	39.2076	3.95045	46.443	2.48314	44.0405	1	10	10
S005	4 Month	1	1.36379	60.0066	2.16635	46.6112	1.59995	35.0528	1.70339	56.876	2.60502	46.3975	1.81037	39.2195	22	F	2	1.7	94.7	32.7682	1.50614	53.7033	2.22719	40.302	1.57281	33.5327	1.88763	52.9008	3.03325	45.175	1.84982	37.4823	1.79678	47.0739	2.61955	38.421	2.35738	34.0951	1.79678	47.0739	2.61955	38.421	2.35738	34.0951	1	10	8
S006	4 Month	1	3.35883	55.5815	2.82805	60.6485	2.43156	43.05	2.73732	59.6618	2.65707	60.9618	2.44054	41.1077	21	M	1	1.895	101.9	28.3763	3.04946	54.446	2.881	58.1834	2.40623	43.3283	2.65515	54.5637	2.70132	53.4511	2.48284	36.0345	2.04109	47.8086	2.2304	53.8403	1.67141	47.8282	2.04109	47.8086	2.2304	53.8403	1.67141	47.8282	2	10	7
S007	4 Month	1	1.91305	43.4336	2.05179	47.6091	1.59312	40.7116	1.92352	47.2734	1.98293	44.9489	1.42916	37.8094	31	F	2	1.555	50.4	20.8435	1.96299	46.4557	2.19788	41.9155	1.4562	38.2657	1.99146	45.4592	2.155	43.765	1.49784	38.3884	1.76864	53.0518	2.04572	53.839	1.73866	43.7649	1.76864	53.0518	2.04572	53.839	1.73866	43.7649	2	9	7
S008	4 Month	1	1.26915	54.701	2.64018	52.582	1.78856	49.8844	1.52895	58.8851	2.13616	52.8455	1.67735	46.1098	17	F	2	1.69	65.6	22.9684	2.95852	60.8919	5.00315	54.8165	2.72543	49.445	1.51026	57.6526	2.11542	52.0933	1.57101	45.4719	1.88113	61.227	1.88277	53.1065	1.85055	43.6702	1.88113	61.227	1.88277	53.1065	1.85055	43.6702	2	9	9
S009	4 Month	1	0.770819	48.3709	1.82754	40.502	1.6939	34.8415	1.56336	39.1951	2.5714	33.6779	2.36624	31.5488	17	F	2	1.635	50.7	18.9659	0.677062	46.5772	1.82708	40.0804	1.7659	35.0317	1.49856	41.1121	2.61474	30.7872	2.24179	33.7004	1.75009	50.7526	2.27922	48.8996	2.04116	41.5254	1.75009	50.7526	2.27922	48.8996	2.04116	41.5254	1	7	9
S010	4 Month	1	1.68663	58.9041	1.75325	51.0033	1.7528	36.2619	1.75559	56.6592	2.50008	46.2888	2.15522	38.5792	33	F	2	1.79	92.2	28.7756	2.05161	58.7546	1.86376	49.0158	2.04544	40.0242	1.81694	51.9079	2.52426	43.5389	2.11847	35.9508	2.00118	52.6856	2.14104	42.8214	1.70662	40.5317	2.00118	52.6856	2.14104	42.8214	1.70662	40.5317	2	10	5
S011	4 Month	1	2.34845	57.0227	1.91655	57.5032	2.60902	51.0152	1.93875	56.9945	1.78589	56.4954	1.70672	50.5398	19	M	1	1.825	121.3	36.4196	2.34228	59.8725	1.76181	59.7819	2.459	52.0062	1.85604	58.7138	1.75016	56.7932	1.65692	52.3257	1.6465	63.1549	2.50316	64.5329	1.85463	50.2685	1.6465	63.1549	2.50316	64.5329	1.85463	50.2685	2	8	7
S012	4 Month	1	2.25526	54.1731	2.86074	50.8932	1.95093	37.0869	2.66348	55.3995	3.2068	53.4731	2.61007	44.8303	24	M	1	1.86	134.5	38.8773	2.3362	51.2557	2.65487	47.857	2.48618	36.694	2.68235	56.3331	3.20141	51.2262	2.62853	45.8275	1.72748	47.1801	1.96174	48.2638	1.57147	48.9261	1.72748	47.1801	1.96174	48.2638	1.57147	48.9261	2	5	9
S013	4 Month	1	2.30211	63.7948	3.08395	50.2505	2.02161	43.5496	1.8699	67.4599	2.81012	60.2744	2.47121	47.2115	25	M	1	1.755	122	39.6101	2.1774	60.9999	2.94471	53.6368	2.08668	46.6072	1.72634	69.2664	2.73943	62.4933	2.3985	50.4049	2.21947	51.9487	3.11973	49.0241	2.96515	32.9448	2.21947	51.9487	3.11973	49.0241	2.96515	32.9448	1	6	9
S014	4 Month	1	1.5347	54.0128	2.97279	41.7761	2.22418	34.5411	1.68772	58.3043	2.84008	49.8394	2.32935	43.5798	17	F	2	1.695	65.7	22.8679	1.48848	50.4973	2.90824	36.2277	2.22556	35.4586	1.84396	54.4198	2.52011	51.6125	2.18649	40.3153	1.87069	57.2231	1.95078	60.7304	1.74491	46.2022	1.87069	57.2231	1.95078	60.7304	1.74491	46.2022	2	10	4
S015	4 Month	1	1.87311	46.2551	1.97837	42.2518	1.84858	36.787	1.68279	48.2308	1.89906	49.5206	1.76129	37.8605	33	M	1	1.75	84.6	27.6245	1.90009	46.9029	1.94767	41.581	1.88021	37.7919	1.78955	46.634	1.84839	52.8904	1.82996	42.2086	2.06597	48.1667	2.0601	49.2731	1.86252	44.2965	2.06597	48.1667	2.0601	49.2731	1.86252	44.2965	1	8	7
S016	4 Month	1	1.83735	46.6136	3.46296	46.3159	2.1335	41.5944	1.77919	54.1119	2.38408	48.4666	1.97376	39.1099	17	M	1	1.77	73.6	23.4926	2.06003	46.9044	3.75163	45.2992	2.23789	40.767	1.71695	54.1625	2.26542	44.0573	2.02609	38.4351	1.79831	58.3979	1.68892	63.6085	1.73898	42.2276	1.79831	58.3979	1.68892	63.6085	1.73898	42.2276	2	10	6
S017	4 Month	1	2.12084	48.4438	2.52282	40.3603	2.01711	43.916	2.21359	44.9387	2.32179	34.4828	1.9094	40.0529	25	M	1	1.645	57.5	21.2489	2.10243	45.3963	1.92862	39.6028	1.86968	43.5835	2.3437	44.9568	2.32858	33.9921	1.92194	37.1495	2.08193	53.9184	2.74281	62.6723	2.2868	49.7059	2.08193	53.9184	2.74281	62.6723	2.2868	49.7059	2	9	5
S018	4 Month	1	2.74811	50.4774	3.01758	36.9764	2.47886	34.8356	2.68224	50.6217	3.58873	48.9713	2.48386	42.9134	16	M	1	1.82	78.4	23.6686	2.65791	50.2733	3.02971	42.2691	2.41059	38.2314	2.37626	47.1323	3.34015	43.7005	2.55343	36.5106	2.3831	51.8882	3.55454	49.9198	2.27247	38.4698	2.3831	51.8882	3.55454	49.9198	2.27247	38.4698	1	10	7
S019	4 Month	1	2.75361	42.2081	3.09205	35.3488	2.46421	34.7425	2.55645	48.1014	3.06078	36.2599	2.35442	31.3877	16	M	1	1.695	64.8	22.5546	2.93125	42.4309	3.02298	35.8197	2.67703	32.1278	2.55992	47.8923	2.85075	38.5171	2.30411	32.7615	1.92965	60.7885	2.24768	46.6839	1.66628	38.6092	1.92965	60.7885	2.24768	46.6839	1.66628	38.6092	2	9	7
S020	4 Month	1	2.07549	47.5489	2.24342	40.996	2.02816	37.9037	2.18773	48.0186	2.72607	46.3097	2.09583	41.8776	17	M	1	1.83	83.4	24.9037	1.94293	42.5248	2.18632	37.6243	2.0455	35.0984	2.2762	47.2147	2.44155	45.7615	2.07145	45.4678	2.67596	52.5153	3.11345	59.791	2.63471	43.3391	2.67596	52.5153	3.11345	59.791	2.63471	43.3391	1	9	7
																	1																2.34376	51.9109	2.31202	45.7344	1.75528	36.7001	2.34376	51.9109	2.31202	45.7344	1.75528	36.7001	2		7
																	1																2.39409	58.8018	2.72107	46.4891	1.93041	40.8132	2.39409	58.8018	2.72107	46.4891	1.93041	40.8132	2		6
																	1																1.87955	46.5544	2.1805	39.4768	1.57775	37.4866	1.87955	46.5544	2.1805	39.4768	1.57775	37.4866	2		5
																	1																2.36058	61.7107	2.88611	49.1883	2.2808	44.3318	2.36058	61.7107	2.88611	49.1883	2.2808	44.3318	1		9
																	1																2.10374	47.3357	2.0337	38.5211	1.7076	35.1728	2.10374	47.3357	2.0337	38.5211	1.7076	35.1728	2		9
																	1																2.72152	53.0236	2.88209	50.3227	2.40805	38.924	2.72152	53.0236	2.88209	50.3227	2.40805	38.924	2		5
																	1																2.53058	56.2781	3.2497	51.1954	2.43115	37.9791	2.53058	56.2781	3.2497	51.1954	2.43115	37.9791	1		9
																	1																2.10177	57.8228	2.26793	46.3554	1.88555	37.8294	2.10177	57.8228	2.26793	46.3554	1.88555	37.8294	2		5
																	1																2.24504	53.271	2.57805	44.6614	1.93166	39.6891	2.24504	53.271	2.57805	44.6614	1.93166	39.6891	1		7
																	1																1.89072	59.618	2.02329	52.6714	1.93098	39.6317	1.89072	59.618	2.02329	52.6714	1.93098	39.6317	2		5

## Sheet: ACLR_NoHealthy
Subject	mean_thick_medial_4MO_INV_Pre_AVG	mean_intensity_medial_4MO_INV_Pre_AVG	mean_thick_middle_4MO_INV_Pre_AVG	mean_intensity_middle_4MO_INV_Pre_AVG	mean_thick_lateral_4MO_INV_Pre_AVG	mean_intensity_lateral_4MO_INV_Pre_AVG	mean_thick_medial_4MO_Contra_Pre_AVG	mean_intensity_medial_4MO_Contra_Pre_AVG	mean_thick_middle_4MO_Contra_Pre_AVG	mean_intensity_middle_4MO_Contra_Pre_AVG	mean_thick_lateral_4MO_Contra_Pre_AVG	mean_intensity_lateral_4MO_Contra_Pre_AVG	mean_thick_medial_6MO_INV_Pre_AVG	mean_intensity_medial_6MO_INV_Pre_AVG	mean_thick_middle_6MO_INV_Pre_AVG	mean_intensity_middle_6MO_INV_Pre_AVG	mean_thick_lateral_6MO_INV_Pre_AVG	mean_intensity_lateral_6MO_INV_Pre_AVG	mean_thick_medial_6MO_Contra_Pre_AVG	mean_intensity_medial_6MO_Contra_Pre_AVG	mean_thick_middle_6MO_Contra_Pre_AVG	mean_intensity_middle_6MO_Contra_Pre_AVG	mean_thick_lateral_6MO_Contra_Pre_AVG	mean_intensity_lateral_6MO_Contra_Pre_AVG	Age	Sex	Height_V1	Height_V2	Weight_V1	Weight_V2	BMI_V1	BMI_V2
S001	2.51169	47.2932	2.98914	50.2825	2.21553	41.3972	2.27357	44.7181	3.05865	41.2968	2.15449	36.5762	2.48009	48.1305	3.19956	50.391	2.23898	40.7539	2.32488	48.7871	3.00073	43.6835	2.24685	39.8535	21	F	179	179.5	85.9	89.5	26.8094	27.7776
S002	2.30006	57.3873	3.0338	51.5299	2.02555	41.3098	2.06551	54.0986	2.3527	48.6165	2.00477	45.3161	2.1168	56.9288	2.27992	55.5447	1.78993	41.183	2.01335	55.0691	2.38507	50.5986	1.96601	42.3505	16	F	166	166	59.1	58.7	21.4472	21.3021
S003	2.00024	48.1183	2.23087	53.014	2.0951	42.7241	1.91579	58.6541	1.84541	47.8748	1.7795	39.1369	2.18527	48.3256	2.24499	49.7364	1.8997	40.2262	2.3715	50.6467	1.91275	52.2864	1.70815	38.0005	17	F	168	167	70	68.6	24.8016	24.5975
S004	1.70805	51.3218	1.97071	53.1412	1.9494	39.059	1.5587	58.4655	2.49964	46.3636	2.05369	35.6303	1.69071	49.5794	2.25865	50.6531	2.06859	38.2333	1.67539	55.9131	2.65634	47.7761	2.14621	38.0744	17	F	155.5	157	50.8	50.6	21.0089	20.5282
S005	1.36379	60.0066	2.16635	46.6112	1.59995	35.0528	1.70339	56.876	2.60502	46.3975	1.81037	39.2195	1.50614	53.7033	2.22719	40.302	1.57281	33.5327	1.88763	52.9008	3.03325	45.175	1.84982	37.4823	22	F	170	170	94.7	90.5	32.7682	31.3149
S006	3.35883	55.5815	2.82805	60.6485	2.43156	43.05	2.73732	59.6618	2.65707	60.9618	2.44054	41.1077	3.04946	54.446	2.881	58.1834	2.40623	43.3283	2.65515	54.5637	2.70132	53.4511	2.48284	36.0345	21	M	189.5	189	101.9	100.9	28.3763	28.2467
S007	1.91305	43.4336	2.05179	47.6091	1.59312	40.7116	1.92352	47.2734	1.98293	44.9489	1.42916	37.8094	1.96299	46.4557	2.19788	41.9155	1.4562	38.2657	1.99146	45.4592	2.155	43.765	1.49784	38.3884	31	F	155.5	155.5	50.4	51.5	20.8435	21.2984
S008	1.26915	54.701	2.64018	52.582	1.78856	49.8844	1.52895	58.8851	2.13616	52.8455	1.67735	46.1098	2.95852	60.8919	5.00315	54.8165	2.72543	49.445	1.51026	57.6526	2.11542	52.0933	1.57101	45.4719	17	F	169	167	65.6	66.7	22.9684	23.9162
S009	0.770819	48.3709	1.82754	40.502	1.6939	34.8415	1.56336	39.1951	2.5714	33.6779	2.36624	31.5488	0.677062	46.5772	1.82708	40.0804	1.7659	35.0317	1.49856	41.1121	2.61474	30.7872	2.24179	33.7004	17	F	163.5	163.5	50.7	51.3	18.9659	19.1903
S010	1.68663	58.9041	1.75325	51.0033	1.7528	36.2619	1.75559	56.6592	2.50008	46.2888	2.15522	38.5792	2.05161	58.7546	1.86376	49.0158	2.04544	40.0242	1.81694	51.9079	2.52426	43.5389	2.11847	35.9508	33	F	179	175	92.2	90.5	28.7756	29.551
S011	2.34845	57.0227	1.91655	57.5032	2.60902	51.0152	1.93875	56.9945	1.78589	56.4954	1.70672	50.5398	2.34228	59.8725	1.76181	59.7819	2.459	52.0062	1.85604	58.7138	1.75016	56.7932	1.65692	52.3257	19	M	182.5	182.5	121.3	125.9	36.4196	37.8007
S012	2.25526	54.1731	2.86074	50.8932	1.95093	37.0869	2.66348	55.3995	3.2068	53.4731	2.61007	44.8303	2.3362	51.2557	2.65487	47.857	2.48618	36.694	2.68235	56.3331	3.20141	51.2262	2.62853	45.8275	24	M	186	185.5	134.5	135.7	38.8773	39.4359
S013	2.30211	63.7948	3.08395	50.2505	2.02161	43.5496	1.8699	67.4599	2.81012	60.2744	2.47121	47.2115	2.1774	60.9999	2.94471	53.6368	2.08668	46.6072	1.72634	69.2664	2.73943	62.4933	2.3985	50.4049	25	M	175.5	176	122	124.1	39.6101	40.0633
S014	1.5347	54.0128	2.97279	41.7761	2.22418	34.5411	1.68772	58.3043	2.84008	49.8394	2.32935	43.5798	1.48848	50.4973	2.90824	36.2277	2.22556	35.4586	1.84396	54.4198	2.52011	51.6125	2.18649	40.3153	17	F	169.5	170	65.7	65.3	22.8679	22.5952
S015	1.87311	46.2551	1.97837	42.2518	1.84858	36.787	1.68279	48.2308	1.89906	49.5206	1.76129	37.8605	1.90009	46.9029	1.94767	41.581	1.88021	37.7919	1.78955	46.634	1.84839	52.8904	1.82996	42.2086	33	M	175	175.5	84.6	85.2	27.6245	27.6621
S016	1.83735	46.6136	3.46296	46.3159	2.1335	41.5944	1.77919	54.1119	2.38408	48.4666	1.97376	39.1099	2.06003	46.9044	3.75163	45.2992	2.23789	40.767	1.71695	54.1625	2.26542	44.0573	2.02609	38.4351	17	M	177	177	73.6	75.7	23.4926	24.1629
S017	2.12084	48.4438	2.52282	40.3603	2.01711	43.916	2.21359	44.9387	2.32179	34.4828	1.9094	40.0529	2.10243	45.3963	1.92862	39.6028	1.86968	43.5835	2.3437	44.9568	2.32858	33.9921	1.92194	37.1495	25	M	164.5	162	57.5	56.5	21.2489	21.5287
S018	2.74811	50.4774	3.01758	36.9764	2.47886	34.8356	2.68224	50.6217	3.58873	48.9713	2.48386	42.9134	2.65791	50.2733	3.02971	42.2691	2.41059	38.2314	2.37626	47.1323	3.34015	43.7005	2.55343	36.5106	16	M	182	182	78.4	78.6	23.6686	23.729
S019	2.75361	42.2081	3.09205	35.3488	2.46421	34.7425	2.55645	48.1014	3.06078	36.2599	2.35442	31.3877	2.93125	42.4309	3.02298	35.8197	2.67703	32.1278	2.55992	47.8923	2.85075	38.5171	2.30411	32.7615	16	M	169.5	169	64.8	64.1	22.5546	22.4432
S020	2.07549	47.5489	2.24342	40.996	2.02816	37.9037	2.18773	48.0186	2.72607	46.3097	2.09583	41.8776	1.94293	42.5248	2.18632	37.6243	2.0455	35.0984	2.2762	47.2147	2.44155	45.7615	2.07145	45.4678	17	M	183	183	83.4	83.6	24.9037	24.9634

## Sheet: Time Differences
Subject	mean_thick_medial_4MO_INV_Pre_AVG	mean_thick_middle_4MO_INV_Pre_AVG	mean_thick_lateral_4MO_INV_Pre_AVG	mean_thick_medial_4MO_Contra_Pre_AVG	mean_thick_middle_4MO_Contra_Pre_AVG	mean_thick_lateral_4MO_Contra_Pre_AVG	mean_thick_medial_6MO_INV_Pre_AVG	mean_thick_middle_6MO_INV_Pre_AVG	mean_thick_lateral_6MO_INV_Pre_AVG	mean_thick_medial_6MO_Contra_Pre_AVG	mean_thick_middle_6MO_Contra_Pre_AVG	mean_thick_lateral_6MO_Contra_Pre_AVG	Med_INV_Diff	Med_Contra_Diff	Middle_INV_Diff	Middle_Contra_Diff	Lateral_INV_Diff	Lateral_Contra_Diff	Age	Sex	Height_V1	Height_V2	Weight_V1	Weight_V2	BMI_V1	BMI_V2
S001	2.51169	2.98914	2.21553	2.27357	3.05865	2.15449	2.48009	3.19956	2.23898	2.32488	3.00073	2.24685	-0.0316055	0.0513108	0.210422	-0.0579189	0.0234474	0.0923603	21	F	179	179.5	85.9	89.5	26.8094	27.7776
S002	2.30006	3.0338	2.02555	2.06551	2.3527	2.00477	2.1168	2.27992	1.78993	2.01335	2.38507	1.96601	-0.183256	-0.0521678	-0.753885	0.0323724	-0.235623	-0.0387606	16	F	166	166	59.1	58.7	21.4472	21.3021
S003	2.00024	2.23087	2.0951	1.91579	1.84541	1.7795	2.18527	2.24499	1.8997	2.3715	1.91275	1.70815	0.185024	0.455714	0.0141248	0.0673433	-0.195401	-0.0713496	17	F	168	167	70	68.6	24.8016	24.5975
S004	1.70805	1.97071	1.9494	1.5587	2.49964	2.05369	1.69071	2.25865	2.06859	1.67539	2.65634	2.14621	-0.0173395	0.116681	0.287942	0.156705	0.119194	0.0925268	17	F	155.5	157	50.8	50.6	21.0089	20.5282
S005	1.36379	2.16635	1.59995	1.70339	2.60502	1.81037	1.50614	2.22719	1.57281	1.88763	3.03325	1.84982	0.142344	0.18424	0.0608392	0.428238	-0.0271401	0.0394534	22	F	170	170	94.7	90.5	32.7682	31.3149
S006	3.35883	2.82805	2.43156	2.73732	2.65707	2.44054	3.04946	2.881	2.40623	2.65515	2.70132	2.48284	-0.309372	-0.0821664	0.0529532	0.0442481	-0.0253324	0.0422985	21	M	189.5	189	101.9	100.9	28.3763	28.2467
S007	1.91305	2.05179	1.59312	1.92352	1.98293	1.42916	1.96299	2.19788	1.4562	1.99146	2.155	1.49784	0.0499442	0.0679381	0.146096	0.172063	-0.136917	0.0686839	31	F	155.5	155.5	50.4	51.5	20.8435	21.2984
S008	1.26915	2.64018	1.78856	1.52895	2.13616	1.67735	2.95852	5.00315	2.72543	1.51026	2.11542	1.57101	1.68937	-0.0186931	2.36297	-0.0207411	0.936866	-0.106339	17	F	169	167	65.6	66.7	22.9684	23.9162
S009	0.770819	1.82754	1.6939	1.56336	2.5714	2.36624	0.677062	1.82708	1.7659	1.49856	2.61474	2.24179	-0.0937572	-0.0647953	-0.000456826	0.0433371	0.0719936	-0.124452	17	F	163.5	163.5	50.7	51.3	18.9659	19.1903
S010	1.68663	1.75325	1.7528	1.75559	2.50008	2.15522	2.05161	1.86376	2.04544	1.81694	2.52426	2.11847	0.364981	0.0613466	0.110512	0.0241819	0.292644	-0.0367541	33	F	179	175	92.2	90.5	28.7756	29.551
S011	2.34845	1.91655	2.60902	1.93875	1.78589	1.70672	2.34228	1.76181	2.459	1.85604	1.75016	1.65692	-0.00616993	-0.0827077	-0.154737	-0.0357323	-0.150026	-0.0498052	19	M	182.5	182.5	121.3	125.9	36.4196	37.8007
S012	2.25526	2.86074	1.95093	2.66348	3.2068	2.61007	2.3362	2.65487	2.48618	2.68235	3.20141	2.62853	0.0809345	0.0188734	-0.205873	-0.0053916	0.53525	0.0184609	24	M	186	185.5	134.5	135.7	38.8773	39.4359
S013	2.30211	3.08395	2.02161	1.8699	2.81012	2.47121	2.1774	2.94471	2.08668	1.72634	2.73943	2.3985	-0.124711	-0.143555	-0.139244	-0.0706898	0.0650724	-0.0727097	25	M	175.5	176	122	124.1	39.6101	40.0633
S014	1.5347	2.97279	2.22418	1.68772	2.84008	2.32935	1.48848	2.90824	2.22556	1.84396	2.52011	2.18649	-0.0462281	0.156233	-0.0645522	-0.319976	0.00138121	-0.142858	17	F	169.5	170	65.7	65.3	22.8679	22.5952
S015	1.87311	1.97837	1.84858	1.68279	1.89906	1.76129	1.90009	1.94767	1.88021	1.78955	1.84839	1.82996	0.0269727	0.106756	-0.0307011	-0.0506646	0.0316324	0.0686652	33	M	175	175.5	84.6	85.2	27.6245	27.6621
S016	1.83735	3.46296	2.1335	1.77919	2.38408	1.97376	2.06003	3.75163	2.23789	1.71695	2.26542	2.02609	0.222683	-0.0622389	0.288671	-0.118659	0.10439	0.0523347	17	M	177	177	73.6	75.7	23.4926	24.1629
S017	2.12084	2.52282	2.01711	2.21359	2.32179	1.9094	2.10243	1.92862	1.86968	2.3437	2.32858	1.92194	-0.0184045	0.130103	-0.594196	0.00678684	-0.147432	0.0125376	25	M	164.5	162	57.5	56.5	21.2489	21.5287
S018	2.74811	3.01758	2.47886	2.68224	3.58873	2.48386	2.65791	3.02971	2.41059	2.37626	3.34015	2.55343	-0.0901939	-0.305975	0.0121286	-0.248583	-0.0682637	0.0695689	16	M	182	182	78.4	78.6	23.6686	23.729
S019	2.75361	3.09205	2.46421	2.55645	3.06078	2.35442	2.93125	3.02298	2.67703	2.55992	2.85075	2.30411	0.177649	0.00347124	-0.0690709	-0.210039	0.21282	-0.0503066	16	M	169.5	169	64.8	64.1	22.5546	22.4432
S020	2.07549	2.24342	2.02816	2.18773	2.72607	2.09583	1.94293	2.18632	2.0455	2.2762	2.44155	2.07145	-0.132559	0.0884758	-0.0571025	-0.284521	0.017333	-0.024373	17	M	183	183	83.4	83.6	24.9037	24.9634

## Sheet: Time Differences Table
Table #. Individuals with increases and decreases in average cartilage thickness that exceeded the MDC90 in the invovled and contralateral limbs from 4 to 6 months post-ACLR
Participant	Involved Limb				Contralateral Limb
	Medial	Intercondylar	Lateral		Medial	Intercondylar	Lateral
1	↔	↑	↔		↔	↔	↔
2	↓	↓	↓		↔	↔	↔
3	↑	↔	↓		↑	↔	↔
4	↔	↑	↔		↔	↑	↔
5	↔	↔	↔		↑	↑	↔
6	↓	↔	↔		↔	↔	↔
7	↔	↑	↓		↔	↑	↔
8	↑	↑	↑		↔	↔	↔
9	↔	↔	↔		↔	↔	↓
10	↑	↔	↑		↔	↔	↔
11	↔	↓	↓		↔	↔	↔
12	↔	↓	↑		↔	↔	↔
13	↔	↔	↔		↔	↔	↔
14	↔	↔	↔		↔	↓	↓
15	↔	↔	↔		↔	↔	↔
16	↑	↑	↔		↔	↔	↔
17	↔	↓	↓		↔	↔	↔
18	↔	↔	↔		↓	↓	↔
19	↑	↔	↑		↔	↓	↔
20	↔	↔	↔		↔	↓	↔
↑ = increase, ↓ = decrease, and ↔ = no change in average cartilage thickness that exceeded MDC90 from 4 to 6 months post-ACLR
